# Supplementary material for: Proton Pump Inhibitors in Pediatric Gastroesophageal Reflux Disease: A Systematic Review of Randomized Controlled Trials
Source: Children (Basel). 2024 Mar 1;11(3):296. doi: 10.3390/children11030296 (PMC10969042; doi:10.3390/children11030296)
Supplement: Supplementary file 1 [file children-11-00296-s001.zip]

Archive with 1 entries (1 files):
- children-2870691-supplementary.pdf
